# Supplementary material for: Enhancing Dissolution Rate and Antibacterial Efficiency of Azithromycin through Drug-Drug Cocrystals with Paracetamol
Source: Antibiotics (Basel). 2021 Aug 4;10(8):939. doi: 10.3390/antibiotics10080939 (PMC8388915; doi:10.3390/antibiotics10080939)
Supplement: Supplementary file 1 [file antibiotics-10-00939-s001.zip]

Archive with 1 entries (1 files):
- antibiotics-1228553-supplementary.pdf
